# Supplementary material for: Modified CLEC3A-Derived Antimicrobial Peptides Lead to Enhanced Antimicrobial Activity against Drug-Resistant Bacteria
Source: Antibiotics (Basel). 2023 Oct 11;12(10):1532. doi: 10.3390/antibiotics12101532 (PMC10604565; doi:10.3390/antibiotics12101532)
Supplement: Supplementary file 1 [file antibiotics-12-01532-s001.zip]

Archive with 1 entries (1 files):
- antibiotics-2632762-supplementary.pdf
